# Supplementary material for: YTHDF1’s Regulatory Involvement in Breast Cancer Prognosis, Immunity, and the ceRNA Network
Source: Int J Mol Sci. 2024 Feb 4;25(3):1879. doi: 10.3390/ijms25031879 (PMC10856278; doi:10.3390/ijms25031879)
Supplement: Supplementary file 1 [file ijms-25-01879-s001.zip]

Archive with 2 entries (2 files):
- Table S1.pdf
- Table S2.Figure 5A Sankey diagram.xlsx
