# Supplementary material for: YTHDF1’s Regulatory Involvement in Breast Cancer Prognosis, Immunity, and the ceRNA Network
Source: Int J Mol Sci. 2024 Feb 4;25(3):1879. doi: 10.3390/ijms25031879 (PMC10856278; doi:10.3390/ijms25031879)
Supplement: Supplementary file 1 [file ijms-25-01879-s001.zip › Table S2.Figure 5A Sankey diagram.xlsx]

## Sheet: Sheet1
miRNA	lncRNA	Degree of correlation coefficient
hsa-miR-378g	DHRS4-AS1	high
hsa-miR-378g	HCG9	high
hsa-miR-378g	TUG1	high
hsa-miR-378g	UCKLL1-AS1	low
hsa-miR-378g	PAX8-AS1	low
hsa-miR-378g	IGFL2-AS1	low
hsa-miR-378g	KCNQ10T1	low
hsa-miR-378g	LINC01001	low
hsa-miR-378g	LINC01521	low
hsa-miR-378g	SP2-AS1	low
hsa-miR-378g	XIST	low
hsa-miR-378g	LINC01620	low
hsa-miR-378g	LINC01579	low
hsa-miR-378g	LINC00159	low
hsa-miR-378g	MBNL1-AS1	low
hsa-miR-378g	FTX	low
hsa-miR-378g	LINC01671	low
hsa-miR-378g	LINC00667	low
hsa-miR-378g	PART1	low
hsa-miR-378g	GSN-AS1	low
